# Supplementary material for: A Reverse Mutation E143K within the PrM Protein of Zika Virus Asian Lineage Natal RGN Strain Increases Infectivity and Cytopathicity
Source: Viruses. 2022 Jul 20;14(7):1572. doi: 10.3390/v14071572 (PMC9317194; doi:10.3390/v14071572)
Supplement: Supplementary file 1 [file viruses-14-01572-s001.zip]

Archive with 1 entries (1 files):
- viruses-1793899-supplementary.pdf
